# Supplementary material for: Ulva pertusa, a Marine Green Alga, Attenuates DNBS-Induced Colitis Damage via NF-κB/Nrf2/SIRT1 Signaling Pathways
Source: J Clin Med. 2022 Jul 25;11(15):4301. doi: 10.3390/jcm11154301 (PMC9331369; doi:10.3390/jcm11154301)
Supplement: Supplementary file 1 [file jcm-11-04301-s001.zip]

Archive with 1 entries (1 files):
- jcm-1804477-supplementary.pdf
